# Supplementary material for: Picrasidine I Triggers Heme Oxygenase-1-Induced Apoptosis in Nasopharyngeal Carcinoma Cells via ERK and Akt Signaling Pathways
Source: Int J Mol Sci. 2022 May 29;23(11):6103. doi: 10.3390/ijms23116103 (PMC9181417; doi:10.3390/ijms23116103)
Supplement: Supplementary file 1 [file ijms-23-06103-s001.zip]

Archive with 1 entries (1 files):
- ijms-1719666-supplementary.pdf
